# Supplementary material for: Where Is Garlic Mustard? Understanding the Ecological Context for Invasions of Alliaria petiolata
Source: Bioscience. 2022 Mar 30;72(6):521–37. doi: 10.1093/biosci/biac012 (PMC9169898; doi:10.1093/biosci/biac012)
Supplement: biac012_Supplemental_Files [file biac012_supplemental_files.zip]

Archive with 2 entries (2 files):
- Suppl_Materials_dataset_Bioscience_2022.xls
- Rodgers_et-al_Author_Contributions_Supplementary_File.docx
