# Supplementary material for: Where Is Garlic Mustard? Understanding the Ecological Context for Invasions of Alliaria petiolata
Source: Bioscience. 2022 Mar 30;72(6):521–37. doi: 10.1093/biosci/biac012 (PMC9169898; doi:10.1093/biosci/biac012)
Supplement: biac012_Supplemental_Files [file biac012_supplemental_files.zip › Suppl_Materials_dataset_Bioscience_2022.xls]

## Sheet: Dataset
Study	Scale	Sites	CT	DE	GA	IL	IN	IA	MO	MA	ME	MD	MI	MN	NH	NJ	NY	OH	PA	RI	VA	VT	WI	WV	ON
Burke 2008	SS	1																	1
Burls and McClaugherty 2008	SS	1																1
Cipollini et al. 2008	SS	1																1
Drucker et al. 2008	R	.
Fitzgerald and Loeb 2008	SS	1															1
Pardini et al. 2008	SS	1							1
Rodgers et al. 2008	2	5	4							1
Wolfe et al. 2008	2	3	2							1
Yates and Murphy 2008	.	.
Cipollini et al. 2009	1	2																2
Eschtruth and Battles 2009a	2	10														5			5
Eschtruth and Battles 2009b	2	10														5			5
Knight et al. 2009	SS	1																	1
Lankau et al. 2009	R	.
Maerz et al. 2009	2	10															5		5
Murphy et al. 2009	SS	1																							1
Nuzzo et al. 2009	2	15															x		x
Pardini et al. 2009	SS	1							1
Anderson et al. 2010	SS	1				1
Bauer et al. 2010	1	2				2
Burke and Chan 2010	SS	1																1
Gavier-Pizarro et al. 2010	1	.																					x
Katz et al. 2010	SS	1															1
Van Riper et al. 2010	1	12												12
Zomlefer et al. 2010	SS	1			1
Barto et al. 2011	2	8								4								4
Burke et al. 2011	SS	1																	1
Cantor et al. 2011	SS	1																	1
Ciola and Cipollini 2011	2	21					1											20
Engelhardt and Anderson 2011	1	2				2
Enright and Cipollini 2011	SS	1																1
Eschtruth and Battles 2011	2	16														8			8
Hahn et al. 2011	SS	1																					1
Hale et al. 2011	SS	1																	1
Herold et al. 2011	1	2				2
Rooney and Rogers 2011	1	94																					94
Shartell et al. 2011	1	.											x
Castellano and Gorchov 2012	1	3																3
Chapman et al. 2012	SS	1																1
Davis et al. 2012	SS	1												1
deHart and Strand 2012	SS	1																			1
Evans et al. 2012	2	12				5							7
Hahn and Dornbush 2012	SS	1																					1
Lankau 2012a	R	6					1						1				1	2					1
Lankau 2012b	1	8				8
Morris et al. 2012	1	9				9
Olapade and Pung 2012	1	2											2
Shartell et al. 2012	SS	1											1
Sugiura and Taki 2012	1	7																							7
Vaicekonyte and Keesing 2012	SS	1															1
Alerding and Hunter 2013	SS	1																			1
Dornbush and Hahn 2013	SS	1																					1
Lankau and Nodurft 2013	R	5											1				1	2					1
Martinez and Dornbush 2013	SS	1																					1
Shyu et al. 2013	SS	1							1
Waller and Maas 2013	1	5																					5
Biswas and Wagner 2014	SS	1																							1
Davis and Cipollini 2014	R	3															1	1	1
Davis et al. 2014	SS	1												1
Eschtruth and Battles 2014	2	8														4			4
Heckscher and Taylor 2014	SS	1		1
Kalisz et al. 2014	SS	1																	1
Lankau et al. 2014	1	2				2
Murphy and McCarthy 2014	SS	1																1
Biswas and Wagner 2015	SS	1																							1
Biswas et al. 2015	SS	1																							1
Boyce 2015	SS	1																1
Brouwer et al. 2015	SS	1																	1
Chapman et al. 2015	SS	1																1
Crall et al. 2015	1	.																					x
Dávalos et al. 2015a	1	12															12
Dávalos et al. 2015b	1	12															12
Davis et al. 2015	SS	1												1
Heckman and Carr 2015	SS	1																			1
Nuzzo et al. 2015	1	12															12
Shields et al. 2015	1	6					6
Smith 2015	SS	1					1
Smith and Schmitz 2015	.	3
Warren et al. 2015	1	12															12
Cassin and Kotanen 2016	SS	1																							1
Evans et al. 2016	2	10				3							7
Waller et al. 2016	1	94																					94
Anthony et al. 2017	2	6								4							2
Corbin et al. 2017	SS	1															1
Cross et al. 2017	R	.	x	x						x	x	x			x	x	x		x	x	x	x		x
García-Quismondo et al. 2017	1	.								x
Heberling et al. 2017	SS	1																	1
Merow et al. 2017	R	21	13								4											4
Nuzzo et al. 2017	2	13				1											12
Smith-Ramesh 2017	1	6	6
Wheeler et al. 2017	SS	1								1
Averill et al. 2018	R	23				1						6				1	1	2	5		5			2
Clark et al. 2018	R	.
Fan et al. 2018	R	.				x	x	x	x				x	x									x
Frank et al. 2018	1	4					4
Haines et al. 2018	2	8								6							2
Huebner et al. 2018	R	56																12			2			42
Lodge et al. 2018	1	68												68
Loebach and Anderson 2018	1	2				2
Redwood et al. 2018	1	10																10
Stinson et al. 2018	1	2								2
Anderson et al. 2019	SS	1												1
Anthony et al. 2019	2	8								6							2
Burke et al. 2019	SS	1																	1
Faison et al. 2019	SS	1	1
McCary and Wise 2019	1	5				5
O’Sullivan et al. 2019	1	5																							5
Stinson et al. 2019	SS	1								1
Urbanowicz et al. 2019	1	183								183
Anthony et al. 2020	SS	1								1
Bialic-Murphy et al.	SS	1																	1
Buskey et al. 2020	SS	1																1
Reinhardt et al. 2020a	1	.												x
Reinhardt et al. 2020b	1	.												x
Tancos and Frederick 2020	SS	1										1
Anderson et al. 2021	SS	1				1
Blossey et al. 2021	R	16				4	2						3			4	3
Cope et al. 2021	1	.																x
Duchesneau et al. 2021	SS	1																							1
Fulcher and Owen-Smith 2021	SS	1										1
Kunkel and Chen 2021	1	5																	5
Landsman et al. 2021	1	.										x
Morrison et al. 2021	1	10														10
Roche et al. 2021	SS	1																	1
Roth et al. 2021	2	3				1																	2

## Sheet: Metadata
Dataset Column	Column Title	Description
A	Study	Author-year citations of all primary articles (i.e., studies) on garlic mustard invasion ecology conducted in a natural field setting (see paper for more details) published in peer-reviewed journals between 1 January 2008 – 31 December 2021
B	Scale	Spatial scale of the field component of each study, either within a site (i.e., single site, SS), within 1 state/province (1), within 2 states/provinces (2), or within 3 or more states/provinces (i.e., region, R)
C	Sites	Number of sites examined per study (see definition of "site" in paper). Periods (.) indicate unable to determine
D-Y	N/A	For each study, number of sites examined per state is provided under the standard United States state 2 letter abbreviations*. x indicates unknown number of sites within a state
Z	N/A	For each study, number of sites examined in Ontario, Canada. x indicates unknown number of sites within Ontario
*standard United States state 2 letter abbreviations:
CT	Connecticut
DE	Delaware
GA	Georgia
IL	Illinois
IN	Indiana
IA	Iowa
MO	Missouri
MA	Massachusetts
ME	Maine
MD	Maryland
MI	Michigan
MN	Minnesota
NH	New Hampshire
NJ	New Jersey
NY	New York
OH	Ohio
PA	Pennsylvania
RI	Rhode Island
VA	Virginia
VT	Vermot
WI	Wisconsin
WV	West Virgina

## Sheet: References
Alerding AB, Hunter RM. 2013. Increased springtail abundance in a garlic mustard-invaded forest. Northeastern Naturalist 20: 275–288.
Anderson MD, Davis MA, Burke C, Dalrymple C, Ensley‐Field M, Lewanski A, Manning P, Moore Z, Morisawa R, Nguyen P, Pillar A, Dosch JJ. 2019. Comparison of the non-native herb Alliaria petiolata with dominant native herbs in microhabitats of a Midwestern forest. Ecosphere 10: e02660.
Anderson RC, Anderson MR, Bauer JT, Loebach C, Mullarkey A, Engelhardt M. 2021. Response of the invasive Alliaria petiolata to extreme temperatures and drought. Ecosphere 12: e03510.
Anderson RC, Anderson MR, Bauer JT, Slater M, Herold J, Baumhardt P, Borowicz V. 2010. Effect of removal of garlic mustard (Alliaria petiolata, Brassicaeae) on arbuscular mycorrhizal fungi inoculum potential in forest soils. The Open Ecology Journal 3: 41–47.
Anthony MA, Frey SD, Stinson KA. 2017. Fungal community homogenization, shift in dominant trophic guild, and appearance of novel taxa with biotic invasion. Ecosphere 8: e01951.
Anthony MA, Stinson KA, Moore JAM, Frey SD. 2020. Plant invasion impacts on fungal community structure and function depend on soil warming and nitrogen enrichment. Oecologia 194: 659–672.
Anthony MA, Stinson KA, Trautwig AN, Coates-Connor E, Frey SD. 2019. Fungal communities do not recover after removing invasive Alliaria petiolata (garlic mustard). Biological Invasions 21: 3085–3099.
Averill KM, Mortensen DA, Smithwick EAH, Kalisz S, McShea WJ, Bourg NA, Parker JD, Royo AA, Abrams MD, Apsley DK, Blossey B, Boucher DH, Caraher KL, DiTommaso A, Johnson SE, Masson R, Nuzzo VA. 2018. A regional assessment of white-tailed deer effects on plant invasion. AoB PLANTS 10.
Barto EK, Antunes PM, Stinson K, Koch AM, Klironomos JN, Cipollini D. 2011. Differences in arbuscular mycorrhizal fungal communities associated with sugar maple seedlings in and outside of invaded garlic mustard forest patches. Biological Invasions 13: 2755–2762.
Bauer JT, Anderson RC, Anderson MR. 2010. Competitive interactions among first-year and second-year plants of the invasive, biennial garlic mustard (Alliaria petiolata) and native ground layer vegetation. Restoration Ecology 18: 720–728.
Bialic-Murphy L, Brouwer NL, Kalisz S. Direct effects of a non‐native invader erode native plant fitness in the forest understory. Journal of Ecology 108: 189–198.
Biswas SR, Wagner HH. 2014. A temporal dimension to the stress gradient hypothesis for intraspecific interactions. Oikos 123: 1323–1330.
Biswas SR, Wagner HH. 2015. Spatial structure in invasive Alliaria petiolata reflects restricted seed dispersal. Biological Invasions 17: 3211–3223.
Biswas SR, Kotanen PM, Kambo D, Wagner HH. 2015. Context-dependent patterns, determinants and demographic consequences of herbivory in an invasive species. Biological Invasions 17: 165–178.
Blossey B, Nuzzo V, Dávalos A, Mayer M, Dunbar R, Landis DA, Evans JA, Minter B. 2021. Residence time determines invasiveness and performance of garlic mustard (Alliaria petiolata) in North America. Ecology Letters 24: 327–336.
Boyce RL. 2015. Recovery of native plant communities in southwest Ohio after Lonicera maackii removal1. The Journal of the Torrey Botanical Society 142: 193–204.
Brouwer NL, Hale AN, Kalisz S. 2015. Mutualism-disrupting allelopathic invader drives carbon stress and vital rate decline in a forest perennial herb. AoB PLANTS 7.
Burke DJ. 2008. Effects of Alliaria petiolata (garlic mustard; Brassicaceae) on mycorrhizal colonization and community structure in three herbaceous plants in a mixed deciduous forest. American Journal of Botany 95: 1416–1425.
Burke DJ, Carrino-Kyker SR, Hoke A, Cassidy S, Bialic-Murphy L, Kalisz S. 2019. Deer and invasive plant removal alters mycorrhizal fungal communities and soil chemistry: Evidence from a long-term field experiment. Soil Biology and Biochemistry 128: 13–21.
Burke DJ, Chan CR. 2010. Effects of the invasive plant garlic mustard (Alliaria petiolata) on bacterial communities in a northern hardwood forest soil. Canadian Journal of Microbiology 56: 81–86.
Burke DJ, Weintraub MN, Hewins CR, Kalisz S. 2011. Relationship between soil enzyme activities, nutrient cycling and soil fungal communities in a northern hardwood forest. Soil Biology and Biochemistry 43: 795–803.
Burls K, McClaugherty C. 2008. Landscape position influences the distribution of garlic mustard, an invasive species. Northeastern Naturalist 15: 541–556.
Buskey TM, Maloney ME, Chapman JI, McEwan RW. 2020. Herb-Layer Dynamics in an old-growth forest: Vegetation–environment relationships and response to invasion-related perturbations. Forests 11: 1069.
Cantor A, Hale A, Aaron J, Traw MB, Kalisz S. 2011. Low allelochemical concentrations detected in garlic mustard-invaded forest soils inhibit fungal growth and AMF spore germination. Biological Invasions 13: 3015–3025.
Cassin CM, Kotanen PM. 2016. Invasive earthworms as seed predators of temperate forest plants. Biological Invasions 18: 1567–1580.
Castellano SM, Gorchov DL. 2012. Reduced ectomycorrhizae on oak near invasive garlic mustard. Northeastern Naturalist 19: 1–24.
Chapman JI, Cantino PD, McCarthy BC. 2012. Seed production in garlic mustard (Alliaria petiolata) prevented by some methods of manual removal. Natural Areas Journal 32: 305–315.
Chapman JI, Myers AL, Burky AJ, McEwan RW. 2015. Edge Effects, invasion, and the spatial pattern of herb-layer biodiversity in an old-growth deciduous forest fragment. Natural Areas Journal 35: 439–451.
Ciola V, Cipollini D. 2011. Distribution and host range of a powdery mildew fungus infecting garlic mustard, Alliaria petiolata, in southwestern Ohio. The American Midland Naturalist 166: 40–52.
Cipollini KA, Ames E, Cipollini D. 2009. Amur honeysuckle (Lonicera maackii) management method impacts restoration of Understory plants in the presence of white-tailed deer (Odocoileus virginiana). Invasive Plant Science and Management 2: 45–54.
Cipollini KA, McClain GY, Cipollini D. 2008. Separating above- and belowground effects of Alliaria petiolata and Lonicera maackii on the performance of Impatiens capensis. The American Midland Naturalist 160: 117–128.
Clark TL, Iannone BV III, Fei S. 2018. Metrics for macroscale invasion and dispersal patterns. Journal of Plant Ecology 11: 64–72.
Cope CG, Eysenbach SR, Faidiga AS, Hausman CE, Medeiros JS, Murphy JE, Burns JH. 2021. Potential interactive effects between invasive Lumbricus terrestris earthworms and the invasive plant Alliaria petiolata on a native plant Podophyllum peltatum in northeastern Ohio, USA. AoB PLANTS 13.
Corbin JD, Wolford M, Zimmerman CL, Quirion B. 2017. Assessing feasibility in invasive plant management: a retrospective analysis of garlic mustard (Alliaria petiolata) control. Restoration Ecology 25: S170–S177.
Crall AW, Jarnevich CS, Young NE, Panke BJ, Renz M, Stohlgren TJ. 2015. Citizen science contributes to our knowledge of invasive plant species distributions. Biological Invasions 17: 2415–2427.
Cross T, Finn JT, Bradley BA. 2017. Frequency of invasive plant occurrence is not a suitable proxy for abundance in the Northeast United 1s. Ecosphere 8: e01800.
Dávalos A, Nuzzo V, Blossey B. 2015a. Interactive effects of deer, earthworms and non-native plants on rare forest plant recruitment. Biological Conservation 187: 173–181.
Dávalos A, Nuzzo V, Blossey B. 2015b. Single and interactive effects of deer and earthworms on non-native plants. Forest Ecology and Management 351: 28–35.
Davis MA, Anderson MD, Bock‐Brownstein L, Staudenmaier A, Suliteanu M, Wareham A, Dosch JJ. 2015. Little evidence of native and non-native species influencing one another’s abundance and distribution in the herb layer of an oak woodland. Journal of Vegetation Science 26: 1005–1012.
Davis MA, Colehour A, Daney J, Foster E, Macmillen C, Merrill E, O’Neil J, Pearson M, Whitney M, Anderson MD, Dosch JJ. 2012. The population dynamics and ecological effects of garlic mustard, Alliaria petiolata, in a Minnesota oak woodland. American Midland Naturalist 168: 364–374.
Davis MA, MacMillen C, LeFevre-Levy M, Dallavalle C, Kriegel N, Tyndel S, Martinez Y, Anderson MD, Dosch JJ. 2014. Population and plant community dynamics involving garlic mustard (Alliaria petiolata) in a Minnesota Oak Woodland: a four year study. The Journal of the Torrey Botanical Society 141: 205–216.
Davis SL, Cipollini D. 2014. Do mothers always know best? Oviposition mistakes and resulting larval failure of Pieris virginiensis on Alliaria petiolata, a novel, toxic host. Biological Invasions 16: 1941–1950.
deHart PAP, Strand SE. 2012. Effects of garlic mustard invasion on arthropod diets as revealed through stable-isotope analyses. Southeastern Naturalist 11: 575–588.
Dornbush ME, Hahn PG. 2013. Consumers and establishment limitations contribute more than competitive interactions in sustaining dominance of the exotic herb garlic mustard in a Wisconsin, USA forest. Biological Invasions 15: 2691–2706.
Drucker HR, Brown CS, Stohlgren TJ. 2008. Developing regional invasive species watch lists: Colorado as a case study. Invasive Plant Science and Management 1: 390–398.
Duchesneau K, Golemiec A, Colautti RI, Antunes PM. 2021. Functional shifts of soil microbial communities associated with Alliaria petiolata invasion. Pedobiologia 84: 150700.
Engelhardt MJ, Anderson RC. 2011. Phenological niche separation from native species increases reproductive success of an invasive species: Alliaria petiolata (Brassicaceae) - garlic mustard. The Journal of the Torrey Botanical Society 138: 418–433.
Enright S, Cipollini D. 2011. Overlapping defense responses to water limitation and pathogen attack and their consequences for resistance to powdery mildew disease in garlic mustard, Alliaria petiolata. Chemoecology 21: 89–98.
Eschtruth AK, Battles JJ. 2009a. Assessing the relative importance of disturbance, herbivory, diversity, and propagule pressure in exotic plant invasion. Ecological Monographs 79: 265–280.
Eschtruth AK, Battles JJ. 2009b. Acceleration of exotic plant Invasion in a forested ecosystem by a generalist herbivore. Conservation Biology 23: 388–399.
Eschtruth AK, Battles JJ. 2011. The importance of quantifying propagule pressure to understand invasion: an examination of riparian forest invasibility. Ecology 92: 1314–1322.
Eschtruth AK, Battles JJ. 2014. Ephemeral disturbances have long-lasting impacts on forest invasion dynamics. Ecology 95: 1770–1779.
Evans JA, Davis AS, Raghu S, Ragavendran A, Landis DA, Schemske DW. 2012. The importance of space, time, and stochasticity to the demography and management of Alliaria petiolata. Ecological Applications 22: 1497–1511.
Evans JA, Lankau RA, Davis AS, Raghu S, Landis DA. 2016. Soil-mediated eco-evolutionary feedbacks in the invasive plant Alliaria petiolata. Functional Ecology 30: 1053–1061.
Faison EK, Foster DR, Holle BV, Rapp JM, Moore S. 2019. Nonnative vegetation dynamics in the understory of a fragmented temperate forest. The Journal of the Torrey Botanical Society 146: 252–261.
Fan Z, Moser WK, Crosby MK, Yu W, Zhang Y, Hansen MH, Fan SX. 2018. County-scale mapping of the invasion stage and invasiveness of major nonnative invasive plants in the Upper Midwest forestlands, USA. Mathematical and Computational Forestry and Natural-Resource Sciences. 10(2): 68-79. 10: 68–79.
Fitzgerald JM, Loeb RE. 2008. Historical ecology of Inwood Hill Park, Manhattan, New York. The Journal of the Torrey Botanical Society 135: 281–293.
Frank GS, Saunders MR, Jenkins MA. 2018. Short-term vegetation responses to invasive shrub control techniques for Amur Honeysuckle (Lonicera maackii [Rupr.] Herder). Forests 9: 607.
Fulcher MR, Owen-Smith PC. 2021. First report of Erysiphe cruciferarum causing powdery mildew of Alliaria petiolata in Maryland. Plant Disease, 10.1094/PDIS-09-21-2060-PDN. Advance online publication.
García-Quismondo M, Reed JM, Chew FS, Martínez-del-Amor MA, Pérez-Jiménez MJ. 2017. Evolutionary response of a native butterfly to concurrent plant invasions: Simulation of population dynamics. Ecological Modelling 360: 410–424.
Gavier-Pizarro GI, Radeloff VC, Stewart SI, Huebner CD, Keuler NS. 2010. Rural housing is related to plant invasions in forests of southern Wisconsin, USA. Landscape Ecology 25: 1505–1518.
Hahn PG, Dornbush ME. 2012. Exotic consumers interact with exotic plants to mediate native plant survival in a Midwestern forest herb layer. Biological Invasions 14: 449–460.
Hahn PG, Draney ML, Dornbush ME. 2011. Exotic slugs pose a previously unrecognized threat to the herbaceous layer in a midwestern woodland. Restoration Ecology 19: 786–794.
Haines DF, Aylward JA, Frey SD, Stinson KA. 2018. Regional patterns of floristic diversity and composition in forests invaded by garlic mustard (Alliaria petiolata). Northeastern Naturalist 25: 399–417.
Hale AN, Tonsor SJ, Kalisz S. 2011. Testing the mutualism disruption hypothesis: physiological mechanisms for invasion of intact perennial plant communities. Ecosphere 2: art110.
Heberling JM, Brouwer NL, Kalisz S. 2017. Effects of deer on the photosynthetic performance of invasive and native forest herbs. AoB PLANTS 9.
Heckman RW, Carr DE. 2015. The effects of leaf litter nutrient pulses on Alliaria petiolata performance. PeerJ 3: e1166.
Heckscher CM, Taylor SM. 2014. Veery (Catharus fuscescens) nest architecture and the use of alien plant parts. The American Midland Naturalist 171: 157–164.
Herold J, Anderson MR, Bauer JT, Borowicz V, & Anderson RC. 2011. Comparison of the effect of early and late removal of second-year garlic mustard (Alliaria petiolata) on first-year plants and deciduous forest spring and summer dominant herbaceous groundlayer species in central Illinois, USA. Ecological Restoration 29: 225-233.
Huebner CD, Regula AE, McGill DW. 2018. Germination, survival, and early growth of three invasive plants in response to five forest management regimes common to US northeastern deciduous forests. Forest Ecology and Management 425: 100–118.
Kalisz S, Spigler RB, Horvitz CC. 2014. In a long-term experimental demography study, excluding ungulates reversed invader’s explosive population growth rate and restored natives. Proceedings of the National Academy of Sciences 111: 4501–4506.
Katz DSW, Lovett GM, Canham CD, O’Reilly CM. 2010. Legacies of land use history diminish over 22 years in a forest in southeastern New York. The Journal of the Torrey Botanical Society 137: 236–251.
Knight TM, Dunn JL, Smith LA, Davis J, Kalisz S. 2009. Deer facilitate invasive plant success in a Pennsylvania forest understory. Natural Areas Journal 29: 110–116.
Kunkel DM, Chen GF. 2021. Determinants of the invasion of garlic mustard (Alliaria petiolata, Brassicaceae) in northeastern Pennsylvania. Journal of the Pennsylvania Academy of Science 94: 73–90.
Landsman, AP, Schmit JP, Matthews ER. 2021. Invasive plants differentially impact forest invertebrates, providing taxon-specific benefits by enhancing structural complexity. Frontiers in Ecology and Evolution 9: 682140.
Lankau RA. 2012b. Interpopulation variation in allelopathic traits informs restoration of invaded landscapes. Evolutionary Applications 5: 270–282.
Lankau RA, Bauer JT, Anderson MR, Anderson RC. 2014. Long-term legacies and partial recovery of mycorrhizal communities after invasive plant removal. Biological Invasions 16: 1979–1990.
Lankau RA, Nodurft RN. 2013. An exotic invader drives the evolution of plant traits that determine mycorrhizal fungal diversity in a native competitor. Molecular Ecology 22: 5472–5485.
Lankau RA, Nuzzo V, Spyreas G, Davis AS. 2009. Evolutionary limits ameliorate the negative impact of an invasive plant. Proceedings of the National Academy of Sciences 106: 15362–15367.
Lodge AG, Whitfeld TJS, Roth AM, Reich PB. 2018. Invasive plants in Minnesota are “joining the locals”: A trait-based analysis. Journal of Vegetation Science 29: 746–755.
Loebach CA, Anderson RC. 2018. Measuring short distance dispersal of Alliaria petiolata and determining potential long distance dispersal mechanisms. PeerJ 6.
Maerz JC, Nuzzo VA, Blossey B. 2009. Declines in woodland salamander abundance associated with non-native earthworm and plant invasions. Conservation Biology 23: 975–981.
Martinez JA, Dornbush ME. 2013. Use of a native matrix species to facilitate understory restoration in an overbrowsed, invaded woodland. Invasive Plant Science and Management 6: 219–230.
McCary MA, Wise DH. 2019. Plant invader alters soil food web via changes to fungal resources. Oecologia 191: 587–599.
Merow C, Bois ST, Allen JM, Xie Y, Silander JA. 2017. Climate change both facilitates and inhibits invasive plant ranges in New England. Proceedings of the National Academy of Sciences 114: E3276–E3284.
Morris SJ, Herrmann DL, McClain J, Anderson J, McConnaughay KD. 2012. The impact of garlic mustard on sandy forest soils. Applied Soil Ecology 60: 23–28.
Morrison JA, Fertitta M, Zymaris C, diBartolo A, Akparanta C. 2021. Deer and invasive plants in suburban forests: assessing variation in deer pressure and herbivory. Ecoscience. DOI: 10.1080/11956860.2021.1958535.
Murphy SD, Sherr I, Bullock C. 2009. Allelopathic pollen in Canadian Invasive species: Alliaria petiolata and Hesperis matronalis. Allelopathy Journal 23: 63–70.
Murphy SJ, McCarthy BC. 2014. Temporal change in the herbaceous understory community of an old-growth forest: from seasons to decades. Plant Ecology 215: 221–232.
Nuzzo V, Dávalos A, Blossey B. 2015. Invasive earthworms shape forest seed bank composition. Diversity and Distributions 21: 560–570.
Nuzzo V, Dávalos A, Blossey B. 2017. Assessing plant community composition fails to capture impacts of white-tailed deer on native and invasive plant species. AoB PLANTS 9: plx026.
Nuzzo VA, Maerz JC, Blossey B. 2009. Earthworm invasion as the driving force behind plant invasion and community change in northeastern North American forests. Conservation Biology 23: 966–974.
Olapade OA, Pung K. 2012. Plant-associated bacterial populations on native and invasive plant species: comparisons between 2 freshwater environments. Canadian Journal of Microbiology 58: 767–775.
O’Sullivan M, Dorken ME, Freeland JR. 2019. Garlic mustard (Alliaria petiolata) is associated with an overall reduction in plant diversity, but is more likely to co-exist with native than alien species. Plant Ecology & Diversity 12: 427–439.
Pardini EA, Drake JM, Chase JM, Knight TM. 2009. Complex population dynamics and control of the invasive biennial Alliaria petiolata (garlic mustard). Ecological Applications 19: 387–397.
Pardini EA, Teller BJ, Knight TM. 2008. Consequences of density dependence for management of a stage-structured invasive plant (Alliaria petiolata). The American Midland Naturalist 160: 310–322.
Redwood ME, Matlack GR, Huebner CD. 2018. Seed longevity and dormancy 1 suggest management strategies for garlic mustard (Alliaria petiolata) and Japanese stiltgrass (Microstegium vimineum) in deciduous forest sites. Weed Science 66: 190–198.
Reinhardt JR, Russell MB, & Lazarus WF. 2020. Prioritizing Invasive Forest Plant Management Using Multi-Criteria Decision Analysis in Minnesota, USA. Forests 11: 1213.
Reinhardt JR, Russell MB, Senay S, Lazarus W. 2020. Assessing the current and potential future distribution of four invasive forest plants in Minnesota, U.S.A., using mixed sources of data. Scientific Reports 10: 12738.
Roche MD, Pearse IS, Bialic-Murphy L, Kivlin SN, Sofaer HR, Kalisz S. 2021. Negative effects of an allelopathic invader on AM fungal plant species drive community-level responses. Ecology 102: e03201.
Rodgers VL, Wolfe BE, Werden LK, Finzi AC. 2008. The invasive species Alliaria petiolata (garlic mustard) increases soil nutrient availability in northern hardwood-conifer forests. Oecologia 157: 459–471.
Rooney TP, Rogers DA. 2011. Colonization and effects of garlic mustard (Alliaria petiolata), European buckthorn (Rhamnus cathartica), and Bell’s honeysuckle (Lonicera × bella) on understory plants after five decades in southern Wisconsin forests. Invasive Plant Science and Management 4: 317–325.
Roth L, Dias JLCS, Evans C, Rohling K, Renz M. 2021. Do applications of systemic herbicides when green fruit are present prevent seed production or viability of garlic mustard (Alliaria petiolata)? Invasive Plant Science and Management 14: 101–105.
Shartell LM, Nagel LM, Storer AJ. 2011. Multi-criteria risk model for garlic mustard (Alliaria petiolata) in Michigan’s Upper Peninsula. The American Midland Naturalist 165: 116–127.
Shartell LM, Nagel LM, Storer AJ. 2012. Efficacy of treatments against garlic mustard (Alliaria petiolata) and effects on forest understory plant diversity. Forests 3: 605–613.
Shields JM, Saunders MR, Gibson KD, Zollner PA, Dunning JB, Jenkins MA. 2015. Short-term response of native flora to the removal of non-native shrubs in mixed-hardwood forests of Indiana, USA. Forests 6: 1878–1896.
Shyu E, Pardini EA, Knight TM, Caswell H. 2013. A seasonal, density-dependent model for the management of an invasive weed. Ecological Applications 23: 1893–1905.
Smith LM. 2015. Garlic mustard (Alliaria petiolata) glucosinolate content varies across a natural light gradient. Journal of Chemical Ecology 41: 486–492.
Smith LM, Schmitz OJ. 2015. Invasive plants may promote predator-mediated feedback that inhibits further invasion. Ecology and Evolution 5: 2411–2419.
Smith-Ramesh LM. 2017. Invasive plant alters community and ecosystem dynamics by promoting native predators. Ecology 98: 751–761.
Stinson K, Carley L, Hancock L, Donohue K. 2019. Effects of maternal source and progeny microhabitat on natural selection and population dynamics in Alliaria petiolata. American Journal of Botany 106: 821–832.
Stinson KA, Frey SD, Jackson MR, Coates‐Connor E, Anthony M, Martinez K. 2018. Responses of non-native earthworms to experimental eradication of garlic mustard and implications for native vegetation. Ecosphere 9: e02353.
Sugiura S, Taki H. 2012. Scale-dependent effects of habitat area on species interaction networks: invasive species alter relationships. BMC Ecology 12: 11.
Tancos MA, Frederick RD. 2020. First report of Xanthomonas campestris infecting invasive garlic mustard in the United 1s. Plant Disease 104: 1251–1251.
Urbanowicz C, Pasquarella VJ, Stinson KA. 2019. Differences in landscape drivers of garlic mustard invasion within and across ecoregions. Biological Invasions 21: 1249–1258.
Vaicekonyte R, Keesing F. 2012. Effects of garlic mustard (Alliaria petiolata) removal on the abundance of entomopathogenic fungi. Invasive Plant Science and Management 5: 323–329.
Van Riper LC, Becker RL, Skinner LC. 2010. Population biology of garlic mustard (Alliaria petiolata) in Minnesota hardwood forests. Invasive Plant Science and Management 3: 48–59.
Waller DM, Maas LI. 2013. Do white-tailed deer and the exotic plant garlic mustard interact to affect the growth and persistence of native forest plants? Forest Ecology and Management 304: 296–302.
Waller DM, Mudrak EL, Amatangelo KL, Klionsky SM, Rogers DA. 2016. Do associations between native and invasive plants provide signals of invasive impacts? Biological Invasions 18: 3465–3480.
Warren RJ, Potts DL, Frothingham KM. 2015. Stream structural limitations on invasive communities in urban riparian areas. Invasive Plant Science and Management 8: 353–362.
Wheeler JA, Frey SD, Stinson KA. 2017. Tree seedling responses to multiple environmental stresses: interactive effects of soil warming, nitrogen fertilization, and plant invasion. Forest Ecology and Management 403: 44–51.
Wolfe BE, Rodgers VL, Stinson KA, Pringle A. 2008. The invasive plant Alliaria petiolata (garlic mustard) inhibits ectomycorrhizal fungi in its introduced range. Journal of Ecology 96: 777–783.
Yates CN, Murphy SD. 2008. Observations of herbivore attack on garlic mustard (Alliaria petiolata) in southwestern Ontario, Canada. Biological Invasions 10: 757–760.
Zomlefer WB, Giannasi DE, Echols SL. 2010. Vascular plant flora of Kennesaw Mountain National Battlefield Park, Cobb County, Georgia. Southeastern Naturalist 9: 129–164.
